# Supplementary material for: Proton Therapy for Advanced Juvenile Nasopharyngeal Angiofibroma
Source: Cancers (Basel). 2023 Oct 17;15(20):5022. doi: 10.3390/cancers15205022 (PMC10605854; doi:10.3390/cancers15205022)
Supplement: Supplementary file 1 [file cancers-15-05022-s001.zip]

Archive with 1 entries (1 files):
- cancers-2639159-supplementary.pdf
